# Supplementary material for: FILIP1-associated neuromuscular disorder and phenotypic blending due to paternal UPD6
Source: Brain Commun. 2024 Sep 25;6(5):fcae330. doi: 10.1093/braincomms/fcae330 (PMC11462438; doi:10.1093/braincomms/fcae330)
Supplement: fcae330_Supplementary_Data [file fcae330_supplementary_data.zip]

Archive with 2 entries (2 files):
- Supplementary material.pdf
- Supplementary_Table_2.xlsx
