# Supplementary material for: FILIP1-associated neuromuscular disorder and phenotypic blending due to paternal UPD6
Source: Brain Commun. 2024 Sep 25;6(5):fcae330. doi: 10.1093/braincomms/fcae330 (PMC11462438; doi:10.1093/braincomms/fcae330)
Supplement: fcae330_Supplementary_Data [file fcae330_supplementary_data.zip › Supplementary_Table_2.xlsx]

## Sheet: Sheet1
Supplementary Table 2: Clinical data for FILIP1 families reported here.
	ID	Proband from Family 1 reported here	Older sister in Family 2 (P1 in Roos et al Family A)	Older sister in Family 2 (P2 in Roos et al Family A)	Proband from Family 3	Father of Proband from Family 3
Genetic variant	Homozygous FILIP1 variant (NM_015687.5)	c.2152C>T, p.(Arg718*)	c.169C>T, p.(Arg57*)	c.169C>T, p.(Arg57*)	c.463G>T, p.(Glu155*)	c.463G>T, p.(Glu155*)
	gnomAD frequency (v4.0.0)	9.08e-05	4.958e-06	4.958e-06	NA	NA
	CADD	37	36	36	38	38
General	Sex	M	F	F	F	M
	Age at examination	5 yrs	27 yrs	16 yrs	8 years	43 years
	Consanguinity	N	Y	Y	Y	Y
	Other children in family	Y - two other siblings are unaffected but were not recruited to the 100kGP.	Y - one affected sister and 2 other unaffected siblings	Y - one affected sister and 2 other unaffected siblings	Y=-5 siblings, genotypes unknown	Y-3 siblings, genotypes unknown
Pregnancy/birth	Fetal movements	Reduced fetal movements throughout pregnancy	Normal	Normal	reduced fetal movements	Not known
	Oligo or polyhydramnios	Oligohydramnios	Not noted to be abnormal	?	No	Not known
	Gestation at delivery	35/40	38 +5	Term	36/40	?term
	Mode of delivery	Emergency CS for fetal distress	Elective CS for breech	NVD	induced vaginal delivery	Normal vaginal delivery
	Birth weight	1.4kg (0.4th centile)	N/A	3.8kg	2.86kg (75th centile)	Above average
	OFC	30.5cm (9-25th centile)	N/A	N/A	36cm at 9 weeks (25th centile)	Not known
	Tone-hypotonia?	N/A	Floppy	Floppy	No	No
	Other pregnancy/neonatal complication	Mother on clomiphene at the time of conception; IUGR during pregnancy; small placental abruption found at delivery; 2 small APHs at 30 and 35/40	-	-	Bleeding from 31/40; NICU 1/52 with poor feeding, temperature instability, low oxygen	No
MSK	Joint contractures (which joints)	Congenital distal arthrogryposis with involvement of hips and neck. Significant improvement over time with persisting mild ankle tightness and long finger flexor contractures as well as stiffness at neck and shoulder	Yes talipes and finger flexor contractures noted at birth. Shoulder, elbow, wrist, hipand hamstring noted subsequently in childhood. Not progressed markedly over time.	Similar pattern to sister, finger flexors contractures and mild wrist and TA but no restriction in shoulders, elbows hips or knees	fingers 5th finger contractures bilaterally, slight stiffness 4th fingers, decreased range of movement hip and neck	5th finger contractures bilaterally, slight stiffness 4th fingers, elbows, decreased range of movement hip and neck
	Scoliosis	Mild thoracolumbar scoliosis on skeletal survey	Spinal rigidity	Spinal rigidity - less marked than in sister	No	No
	Pectus anomaly	Pectus carinatum, narrow thorax	No	No	No	No
	Short/webbed neck	Yes	Yes	Yes	Yes, restricted neck movements	Yes, restricted neck movements
	Winging of scapula	Yes	No	No	No	No
	Imaging	-	Yes abnormal at 13 yrs, There is almost complete fatty replacement of the gluteus maximus muscle and quadratus femoris muscle. Also the gracilis muscle bilaterally is almost completely replaced by fat. The adductor magnus muscle is severely atrophied and only shows a few muscle fibres more inferiorly. The remainder of the thigh muscles are slightly atrophied but relatively spared especially adduc…	MR at 11 yrs: There is bilateral symmetrical fatty atrophy of gluteus maximus and to a lesser extent gluteus medius and minimus muscles. Further bilateral symmetrical atrophic changes are noted involving both tensor fascia lata and gracilis. Mild fatty infiltration is seen within the hamstring muscles and vastus muscles. No muscle atrophy elsewhere in the lower legs but perhaps minimal fatty infi…	MRI brain and spine normal
	Other	Webbing of neck, fingers and axillae	Biopsy at 8 yrs, myopathic appearance with cores. Multicore/ninicore myopathy. Normal collagen staining, CK 2-4 x normal in childhood		complains of shin pain
Growth	Weight	21.3 kg (75th centile)	51 kg in April 2019	25th centile at 16 yrs	31.7kg (75th-91st centile)	74.6 kg
	Height	114.5cm (75-91st centile)	159cm in April 2019 (25th centile)	9th centile at 16 yrs	125.1cm (25-50th centile)	165.6 cm (2-9th centile)
	OFC	52cm (25th centile)	N/A	50th centile at 1 yr	51.5cm (9th centile)	54.9 cm (9th centile)
Hands/feet	Talipes	Yes	Yes	No	No	No
	Syndactyly	Cutaneous only or webs between fingers	Mild	No	No	No
	Overlapping fingers	Yes	No	No	No	No
	Digital contractures	Yes	Yes	Yes	Yes	Yes
	Camptodactyly	Yes	Yes	Yes	No	No
	Rocker bottom feet	Yes	No	No	No	No
	Other	Wasting of thenar and hypothenar eminences with camptodactyly, dimples at the wrists and elbows	-	-	Slightly flat feet	Short fingers
Facial dysmorphism	Facial shape (long/triangular)	?triangular	Long	Long	triangular	Long
	Low hairline	No	No	No	Anterior and posterior	Normal
	Tall forehead	No	Yes	Yes	No	No
	Palpebral fissures	Down slanting	Normal	Normal	upslanting, slightly closely spaced	Slightly closely spaced
	Micrognathia	No	Yes	Yes	Yes	Narrow chin
	Ears	Low-set and posteriorly rotated ears	Abnormal	Abnormal - similar to sister but less marked	triangular, low set posteriorly rotated	Triangular, low set, posteriorly rotated
	Philtrum	Normal	Abnormal flattened	Abnormal flattened	slighty long	Normal
	High arched palate	No	Yes	Yes initially thought to have cleft but not on further assessment	Yes	No
	Bifid uvula	No	Yes	No	No	No
	Epicanthic folds	Normal	Mild	No	No	No
	Anteverted nares	No	No	No	No	No
	Other	-	Cleft in tongue	-	arched eyebrows, slightly squre tipped nose, small mouth	slightly long full nasal tip, small mouth
Skin	Thin/translucent skin or prominent veins	No	Yes	Mild	No	No
	Reduced palmar/plantar creases	Yes	Yes	Yes	Yes	Yes
Development	Fine motor	Normal	Restricted by contactures and subsequent hand surgery	Developmental delay and contractures had effect but able to hold a pen needs help with fastenings etc	Normal	Normal
	Gross motor	Mild motor delay	Proximal weakness though relatively static	Proximal weakness static and ? less marked than sister	Slightly delayed	Normal
	Speech and language	Normal	Delayed and some dysarthria	Delayed and some dysarthria but clearer than in sister	Delayed	Normal
	ID	No, attends mainstream school	Yes but is working and can manage independently	Yes - 8 yrs behind at 12 yrs	Low-average range	Normal
Cardiovascular	Congenital heart disease	No	No	No	Not known	Not known
	Cardiomyopathy	No	No	No	Awaiting assesment	Awaiting assessment
	Other	-	Also carries dystrophin mutation inherited from mother	Also carries dystrophin mutation inherited from mother
Other clinical features?	-	Transient neonatal diabetes; unilateral cryptorchidism and had orchidopexy; umbilical hernia requiring umbilical herniotomy; inguinal hernia also repaired	-	CK 3400 so with additional LD ?? Manifesting DMD in addition to FILIP1?	Widely spaced nipples, Constipation
